# Supplementary material for: Delayed Correlations Between Geomagnetic Activity and Human EEG Alpha and Theta Oscillations: Evidence from Archival and Experimental Data
Source: Brain Sci. 2026 May 22;16(6):547. doi: 10.3390/brainsci16060547 (PMC13296945; doi:10.3390/brainsci16060547)
Supplement: Supplementary file 1 [file brainsci-16-00547-s001.zip]

Archive with 4 entries (2 files):
- brainsci-4248476-supplementary/
- brainsci-4248476-supplementary/Sup_Fig_Heatmap/
- brainsci-4248476-supplementary/Sup_Fig_Heatmap/Sup Figure S1  theta_interactive_heatmap_scatterplot.html
- brainsci-4248476-supplementary/Sup_Fig_Heatmap/Sup Figure S2 alpha1_interactive_heatmap_scatterplot.html
